# Supplementary material for: Metabolic Alteration of MCF-7 Cells upon Indirect Exposure to E. coli Secretome: A Model of Studying the Microbiota Effect on Human Breast Tissue
Source: Metabolites. 2023 Aug 11;13(8):938. doi: 10.3390/metabo13080938 (PMC10456566; doi:10.3390/metabo13080938)
Supplement: Supplementary file 1 [file metabolites-13-00938-s001.zip]

Archive with 5 entries (4 files):
- metabolites-2514058_Supp..pdf
- Table Supp. MCF-7 manuscript.xlsx
- __MACOSX/
- __MACOSX/._Supp..docx
- __MACOSX/._Table Supp. MCF-7 manuscript.xlsx
