# Supplementary material for: Metabolic Alteration of MCF-7 Cells upon Indirect Exposure to E. coli Secretome: A Model of Studying the Microbiota Effect on Human Breast Tissue
Source: Metabolites. 2023 Aug 11;13(8):938. doi: 10.3390/metabo13080938 (PMC10456566; doi:10.3390/metabo13080938)
Supplement: Supplementary file 1 [file metabolites-13-00938-s001.zip › Table Supp. MCF-7 manuscript.xlsx]

## Sheet: Table S1
E. coli-related excreted metabolites. Binary comparison of metabolites of E.coli secretome between MCF-7 cells treatment and non-treatment at baseline. No correction p-value <0.05, Fold change cutoff is 2
Compound	CAS ID	Compound name	Retention Time	Mass	p value	FC	Log FC	Regulation
0.64_425.2139m/z	CSID670	Ectoine	0.63665	425.214	0.00196629	12.9975	3.70017	up
0.72_427.1556m/z	CSID17216232	2-acetamido-2-deoxy-beta-D-glucopyranose	0.72235	427.156	0.00162257	3.88253	1.957	up
3.52_307.0470m/z	CSID18	2,3-Dihydroxybenzoic acid	3.51638	307.047	0.000646899	13.9287	3.79999	up
3.64_394.9612m/z	CSID389590	2-Oxo-3-sulfopropanoic acid	3.63638	394.961	0	9.55944	3.25693	up
3.65_119.0500m/z	CSID389761	1-Methyl-3,4-dihydro-2H-pyrrolium	3.65352	119.05	0.000542948	6.14452	2.6193	up
4.90_343.0693m/z	CSID30777433	α-N-acetylneuraminate	4.89915	343.069	0.0274131	2.23517	1.16038	up
4.92_213.0071m/z	CSID977	phenylhydantoin	4.9163	213.007	0.00121557	5.95882	2.57503	up

## Sheet: Table S2
Endogenous metabolites were identified as significantly dysregulated. Binary comparison of MCF-7 with E.coli secretome in 24hr post-treatment compared to pre-treatment. FDR p-value <0.05, Fold change cutoff is 2
Compound	HMDB ID	Compound name	Retention Time	Mass	p value	FC	Log FC	Regulation
0.65_518.9934m/z	HMDB0041706	Caffeic acid 3-O-sulfate	0.653784	518.993	0	2.95937	1.56529	up
0.67_259.0768m/z	HMDB0032552	Vanillin 1,2-butylene glycol acetal	0.670917	259.077	0	16	4	up
0.83_341.1082m/z	HMDB0041306	Methyl 2-(methylthio)butyrate	0.825183	341.108	0	4.37965	2.13082	up
0.89_487.2109m/z	HMDB0296919	DG(2:0/PGJ2/0:0)	0.893767	487.211	0	2.32638	1.21809	up
1.78_134.0454m/z	HMDB0000161	L-Alanine	1.77938	134.045	0	2.327	1.21847	up
12.39_409.1679m/z	HMDB0031920	9-Hydroxycalabaxanthone	12.3932	409.168	0.00678605	3.64774	-1.867	down
14.60_272.1178n	HMDB0035191	(2S,4R)-4-(9H-Pyrido[3,4-b]indol-1-yl)-1,2,4-butanetriol	14.5964	589.234	0.0191549	4.40083	2.13777	up
3.12_453.0646m/z	HMDB0001508	dADP	3.11662	453.065	0.0104394	2.76698	1.46831	up
3.34_366.2033m/z	HMDB0294083	CDP-DG(PGF1alpha/i-19:0)	3.33943	366.203	0.0149538	2.54545	1.34792	up
4.35_115.0542m/z	HMDB0002222	3-Methylphenylacetic acid	4.3453	115.054	0.00678605	2.75697	1.46308	up
4.92_171.1124m/z	HMDB0000446	N-alpha-Acetyl-L-lysine	4.92244	171.112	0.0149538	2.35251	-1.2342	down
5.31_733.6413m/z	HMDB0298285	DG(18:3(9,11,15)-OH(13)/0:0/a-25:0)	5.31108	733.641	0.0372935	2.20543	1.14106	up
5.33_738.4847m/z	HMDB0008240	PC(18:4(6Z,9Z,12Z,15Z)/18:4(6Z,9Z,12Z,15Z))	5.32822	738.485	0.0362922	2.68933	1.42724	up
5.35_731.6062m/z	HMDB0001348	SM(d18:1/18:0)	5.34537	731.606	0	2.23718	1.16168	up
5.59_729.0708m/z	HMDB0000934	Uridine diphosphate acetylgalactosamine 4-sulfate	5.58545	729.071	0.0301033	3.35002	1.74417	up
5.96_645.3717m/z	HMDB0298359	DG(PGE2/i-12:0/0:0)	5.95607	645.372	0	3.60753	-1.85101	down
6.18_187.0280m/z	HMDB0304115	3-butenylglucosinolate	6.17993	187.028	0.000658257	16.8155	-4.07172	down
6.59_492.2480m/z	HMDB0278346	PI(PGJ2/22:6(4Z,7Z,10Z,13Z,16Z,19Z))	6.59145	492.248	0.00678757	3.01128	1.59038	up
7.68_926.4949m/z	HMDB0276269	PI(PGJ2/16:2(9Z,12Z))	7.67761	926.495	0.00648326	2.9513	1.56135	up
7.69_108.0273m/z	HMDB0028768	Cysteinyl-Alanine	7.69476	108.027	0.000720459	6.2724	2.64902	up
7.69_174.0575m/z	HMDB0011745	N-Acetyl-L-methionine	7.69476	174.057	0.000720459	6.47564	2.69502	up
7.69_263.1203m/z	HMDB0040672	3-Oxo-alpha-ionol 9-[apiosyl-(1->6)-glucoside]	7.69476	263.12	0.000720459	5.73861	2.5207	up
8.00_160.0420m/z	HMDB0001015	N-Formyl-L-methionine	8.00347	160.042	0.00313573	3.96607	1.98771	up
8.00_205.9999m/z	HMDB0001000	dUDP	8.00347	206	0.00638764	3.3392	1.7395	up
8.00_347.0763m/z	HMDB0011691	Cytidine 2',3'-cyclic phosphate	8.00347	347.076	0.0047569	4.13753	2.04877	up
8.41_403.0972m/z	HMDB0001117	4'-Phosphopantothenoylcysteine	8.40936	403.097	0.0010611	5.34815	-2.41904	down
8.94_365.1163m/z	HMDB0040760	4,4'-Dihydroxy-5,5'-diisopropyl-2,2'-dimethyl-3,6-biphenyldione	8.93877	365.116	0	16	-4	down
9.87_158.0278m/z	HMDB0029508	Laccaic acid D	9.87255	158.028	0.000658257	15.7866	-3.98063	down
9.89_107.5117m/z	HMDB0000682	Indoxyl sulfate	9.88982	107.512	0	16	-4	down
9.89_114.0363m/z	HMDB0000696	L-Methionine	9.88982	114.036	0.000720459	7.96627	-2.9939	down
9.89_178.0233m/z	HMDB0006555	dIMP	9.88982	178.023	0	21.1358	-4.40161	down

## Sheet: Table S3
Endogenous metabolites of Dysregulated that Secreted in Culture Media after Treating MCF-7 Cells with E. coli Secretome. Binary comparison of MCF-7 cells treated with E.coli secretome in 24hr post-treatment compared to pre-treatment. FDR p-value <0.05, Fold change cutoff is 2
Compound	HMDB ID	Compound name	RT	Mass	p value	FC	Log FC	Regulation
3.53_340.1895m/z	HMDB0060988	5-hydroxypropafenone	3.52792	340.19	0.00136145	2.04909	1.03499	up
3.53_461.1963m/z	HMDB0260498	MG(20:5(7Z,9Z,11E,13E,17Z)-3OH(5,6,15)/0:0/0:0)	3.53352	461.196	0.000347649	2.01697	1.01219	up
3.75_229.1521m/z	HMDB0011174	Isoleucylproline	3.75078	229.152	0.000129695	2.68146	1.42302	up
4.09_438.2217m/z	HMDB0240776	O-(13-Carboxytridecanoyl)carnitine	4.09354	438.222	0.000286636	2.13826	1.09644	up
4.49_591.2626m/z	HMDB0029005	Phenylalanylthreonine	4.48778	591.263	0.000704243	2.0636	1.04516	up
5.49_429.2150m/z	HMDB0011154	LysoPA(P-16:0/0:0)	5.4935	429.215	0.000422023	2.00094	-1.00068	down
5.58_311.0837m/z	HMDB0062178	N-lactoyl-Tryptophan	5.57927	311.084	5.01141e-05	4.30622	-2.10642	down
5.94_197.0562m/z	HMDB0004194	N1-Methyl-4-pyridone-3-carboxamide	5.93928	197.056	0.00138706	2.30597	1.20537	up
6.02_307.1754n	HMDB0241867	4-Phenylbutanoylcarnitine	6.01929	352.174	0.000531695	2.2351	1.16034	up
6.17_514.2649m/z	HMDB0011475	LysoPE(0:0/18:1(11Z))	6.17361	514.265	0.000359293	2.23719	1.16169	up
6.53_392.2754n	HMDB0039019	3-Hydroxy-10'-apo-b,y-carotenal	6.53363	437.274	0.000359293	2.14228	-1.09915	down
6.98_566.2758m/z	HMDB0240604	LysoPS(18:2(9Z,12Z)/0:0)	6.97935	566.276	0.000662732	2.03706	1.02649	up
7.06_179.0549m/z	HMDB0000190	L-Lactic acid	7.05935	179.055	0	16	-4	down
7.08_315.1322m/z	HMDB0242134	3-Aminopiperidine-2,6-dione	7.07657	315.132	0.000554899	8.97727	-3.16628	down
7.09_884.4338m/z	HMDB0281253	PS(TXB2/16:1(9Z))	7.0937	884.434	0.000614254	2.31505	1.21104	up
7.15_961.2977m/z	HMDB0060299	(1R)-Glutathionyl-(2R)-hydroxy-1,2-dihydronaphthalene	7.14513	961.298	2.05045e-05	15.2763	3.93323	up
7.21_528.2782m/z	HMDB0241876	(5Z)-7-[(1R,2R,5S)-5-Hydroxy-2-[(1E,3S,5Z)-3-hydroxyocta-1,5-dien-1-yl]-3-oxocyclopentyl]hept-5-enoylcarnitine	7.2137	528.278	0.000173987	2.278	-1.18777	down
7.25_1071.2554m/z	HMDB0060783	6-beta-Hydroxy-mometasone furoate	7.24797	1071.26	0.000369287	2.95173	1.56156	up
7.25_730.1474m/z	HMDB0031996	Licorice glycoside E	7.24797	730.147	0.00665086	3.04015	1.60414	up
7.27_307.1102m/z	HMDB0032673	15-Octadecene-9,11,13-triynoic acid	7.26512	307.11	1.36196e-05	6.31384	2.65852	up
7.27_334.1092m/z	HMDB0241039	2,3-dimethylidenepentanedioylcarnitine	7.26512	334.109	2.99647e-05	4.29754	2.10351	up
7.28_375.0968m/z	HMDB0001272	Nicotine glucuronide	7.28225	375.097	0.00011776	3.08616	1.62581	up
7.33_285.0968m/z	HMDB0061112	3-Carboxy-4-methyl-5-propyl-2-furanpropionic acid	7.33375	285.097	2.29666e-05	3.77017	1.91463	up
7.70_108.0272m/z	HMDB0028768	Cysteinyl-Alanine	7.69504	108.027	0.000134165	4.75978	2.25089	up
7.70_146.0620m/z	HMDB0012267	N-Succinyl-L,L-2,6-diaminopimelate	7.69504	146.062	8.93044e-05	4.13634	2.04835	up
7.70_263.1212m/z	HMDB0001129	N-Acetylmannosamine	7.69504	263.121	2.2824e-05	6.09678	2.60805	up
7.97_135.0497m/z	HMDB0060810	cyclic 6-Hydroxymelatonin	7.9695	135.05	0.00182026	2.22319	1.15263	up
7.97_969.9324m/z	HMDB0043342	TG(15:0/22:1(13Z)/24:0)	7.9695	969.932	0.00696378	2.91839	1.54518	up
7.99_185.0708m/z	HMDB0000472	5-Hydroxy-L-tryptophan	7.98665	185.071	0.000171279	2.80541	1.48821	up
8.00_206.0042m/z	HMDB0001000	dUDP	8.00378	206.004	0.00300674	2.27422	1.18537	up
8.61_1019.0126m/z	HMDB0061723	Carbovir Triphosphate	8.61383	1019.01	0.0115003	2.0553	-1.03935	down
8.89_169.0965m/z	HMDB0060427	Acetone cyanohydrin	8.88809	169.096	5.30885e-06	11.3528	-3.50498	down
8.89_255.1118m/z	HMDB0304210	5,6-dihydrothymine	8.88809	255.112	5.30885e-06	9.76046	-3.28695	down
8.89_391.1105m/z	HMDB0004308	7,9-Dimethyluric acid	8.88809	391.111	0.00116316	16.945	-4.08279	down
8.89_478.1285m/z	HMDB0001056	Dihydrofolic acid	8.88808	478.128	0	16	-4	down
8.89_579.0252m/z	HMDB0304422	N-acetylglutamyl-phosphate	8.88809	579.025	1.63736e-05	7.38984	-2.88554	down
8.99_289.0995m/z	HMDB0029737	Indole-3-carboxaldehyde	8.99094	289.099	2.05833e-05	22.77	-4.50906	down
8.99_994.1592m/z	HMDB0300998	Undeca-3,5,7-trienedioyl-CoA	8.99094	994.159	0	16	-4	down
9.11_288.1432m/z	HMDB0240764	2-Ethylacryloylcarnitine	9.10522	288.143	0	16	-4	down
9.16_865.5139m/z	HMDB0268808	PG(5-iso PGF2VI/18:0)	9.15664	865.514	0.000187042	2.29492	1.19844	up
9.17_1195.6690m/z	HMDB0002596	Deoxycholic acid 3-glucuronide	9.17379	1195.67	0.000359293	2.29392	1.19781	up
9.69_207.0898n	HMDB0000512	N-Acetyl-L-phenylalanine	9.68988	208.097	0.00035528	2.54856	-1.34968	down
9.87_1079.6930m/z	HMDB0117448	CL(8:0/10:0/10:0/i-19:0)	9.8729	1079.69	9.93782e-05	5.64456	-2.49686	down
9.87_114.0362m/z	HMDB0000696	L-Methionine	9.8729	114.036	5.30885e-06	9.09786	-3.18553	down
9.87_160.0422m/z	HMDB0001015	N-Formyl-L-methionine	9.8729	160.042	6.05937e-06	8.48812	-3.08544	down
9.87_182.0247m/z	HMDB0006409	Tyramine-O-sulfate	9.8729	182.025	5.30885e-06	10.0963	-3.33576	down
9.87_198.0525m/z	HMDB0059660	sn-glycero-3-Phosphoethanolamine	9.8729	198.053	5.30885e-06	9.64485	-3.26976	down
9.87_354.2685m/z	HMDB0295990	DG(22:5(4Z,7Z,10Z,13Z,19Z)-O(16,17)/0:0/18:0)	9.8729	354.268	0	16	-4	down
9.87_433.5980m/z	HMDB0300835	4-Methylpentanoyl-CoA	9.8729	433.598	5.30885e-06	9.67275	-3.27393	down
9.87_578.0937m/z	HMDB0012278	Phosphoribulosylformimino-AICAR-P	9.8729	578.094	5.30885e-06	19.6198	-4.29424	down
9.91_213.0398n	HMDB0032357	N-Lactoyl ethanolamine phosphate	9.90719	178.026	6.67844e-06	10.0575	-3.3302	down
9.91_260.0232m/z	HMDB0011725	5-Sulfosalicylic acid	9.90719	260.023	2.2824e-05	12.3022	-3.62084	down
9.91_419.0582m/z	HMDB0000797	SAICAR	9.90719	419.058	1.18309e-05	5.82021	-2.54107	down
9.91_512.3994m/z	HMDB0011187	TG(8:0/8:0/8:0)	9.90719	512.399	0	16	-4	down
9.91_513.0681m/z	HMDB0006354	Deoxythymidine diphosphate-L-rhamnose	9.90719	513.068	0	16	-4	down

## Sheet: Table S4
Common metabolites between intra- and extracellular of MCF-7 cells treatment with E. coli secretome
Compound	HMDB ID	Compound name	RT	Mass	p value	FC	Log FC	Regulation
7.70_108.0272m/z	HMDB0028768	Cysteinyl-Alanine	7.69504	108.027	0.000134165	4.75978	2.25089	up
8.00_206.0042m/z	HMDB0001000	dUDP	8.00378	206.004	0.00300674	2.27422	1.18537	up
9.87_114.0362m/z	HMDB0000696	L-Methionine	9.8729	114.036	5.30885e-06	9.09786	-3.18553	down
9.87_160.0422m/z	HMDB0001015	N-Formyl-L-methionine	9.8729	160.042	6.05937e-06	8.48812	-3.08544	down
7.69_108.0273m/z	HMDB0028768	Cysteinyl-Alanine	7.69476	108.027	0.000720459	6.2724	2.64902	up
8.00_160.0420m/z	HMDB0001015	N-Formyl-L-methionine	8.00347	160.042	0.00313573	3.96607	1.98771	up	Cell MCF7
8.00_205.9999m/z	HMDB0001000	dUDP	8.00347	206	0.00638764	3.3392	1.7395	up
9.89_114.0363m/z	HMDB0000696	L-Methionine	9.88982	114.036	0.000720459	7.96627	-2.9939	down
